# Supplementary material for: Embedding graphs in Lorentzian spacetime
Source: PLoS One. 2017 Nov 6;12(11):e0187301. doi: 10.1371/journal.pone.0187301 (PMC5673185; doi:10.1371/journal.pone.0187301)
Supplement: S1 Appendix — (TEX) [file pone.0187301.s001.tex]

\section*{Supporting Information}

%For more information, see \nameref{S1_Appendix}.


% Include only the SI item label in the paragraph heading. Use the \nameref{label} command to cite SI items in the text.
\paragraph*{S1 Appendix.}
\label{S1_Appendix}
\textbf{Derivation of Lorentzian MDS}


A point $i$ in Minkowski spacetime has coordinates $\mathbf{x}_i$ consisting of a time coordinate, $x_i^0$, and $d$ spatial coordinates $x_i^k$, with $k=1, 2, \ldots , d$. 
The Minkowski separation between two such spacetime points $i$ and $j$ is given by
\begin{equation}
M(\mathbf{x}_i, \mathbf{x}_j) = 
 -(x_i^0 - x_j^0)^2 + \sum_{k=1}^{d} (x_i^k - x_j^k)^2 
 =
 \sum_{\mu = 0}^d   (x_i^\mu - x_j^\mu)^2 G_{\mu\mu}
\label{Mdefn}
\end{equation}
There is normally a velocity which scales the time coordinate $x_i^0$ relative to the spatial coordinates $x_i^k$ but we will assume we work in `natural' units where this velocity is 1, e.g.\ in relativity we would be measuring distances in units of light seconds.
The matrix $\Gmat$ is the metric for this case, a $d \times d$ diagonal matrix with entry $G_{00}=-1$ and for $\mu\geq 1$ we have $G_{\mu\mu}=+1$. We will use the notation of the last form in what follows where we treat $\xvec_j$ as a $d$ dimensional column vector.

Following closely the derivation for Euclidean MDS in  \cite{Cox2000} we wish to find the inner product matrix $\Bmat$, where 
\begin{equation}
 B_{ij} = M (\mathbf{x}_i, \mathbf{x}_j) 
 =
 \xvec_i^\Trans \Gmat \xvec_j
 \label{Bmatdef}
\end{equation}
However what we are given is the matrix $\Smat$ of the square separations between each pair of points, again negative (positive) for timelike (spacelike) That is we start with
\begin{equation}
 S_{ij}= M (\mathbf{x}_i-\mathbf{x}_j, \mathbf{x}_i-\mathbf{x}_j) 
 =
 (\xvec_i-\xvec_j)^\Trans \Gmat (\xvec_i-\xvec_j)
 \, .
 \label{Smatdef}
\end{equation}

Since the distances do not depend on the location of the centre of our coordinates, without loss of generality we choose to fix the origin of our coordinates at the centre of mass.  That is, as usual in MDS, we assume that 
\begin{equation}
 \sum_{i=1}^{n}x_{i\mu} = 0 \mbox{  for each } \mu=0, 1, 2, \ldots, d \, .
 \label{comdef}
\end{equation}

To express the distance matrix $\Bmat$ in terms of the known $\Smat$ we need the following centring identities:
\begin{eqnarray}
S_{ij} 
 & = & \mathbf{x}_i^\Trans \Gmat \mathbf{x}_i
   + \mathbf{x}_j^\Trans \Gmat \mathbf{x}_j
  - 2 \mathbf{x}_i^\Trans \Gmat \mathbf{x}_j  
  \\
\frac{1}{n} \sum_{i=1}^{n} S_{ij}
 & = &
 \mathbf{x}_j^\Trans \Gmat \mathbf{x}_j
 + \frac{1}{n} \sum_{i=1}^{n} \mathbf{x}_i^\Trans \Gmat \mathbf{x}_i
 - \frac{2}{n} \sum_{i=1}^{n} \mathbf{x}_i^\Trans \Gmat \mathbf{x}_j 
 \\
%   \frac{1}{n} \sum_{i=1}^{n} S_{ij} 
    & = &
   \mathbf{x}_j^\Trans \Gmat \mathbf{x}_j
 + \frac{1}{n} \sum_{i=1}^{n} \mathbf{x}_i^\Trans \Gmat \mathbf{x}_i
 - \frac{2}{n} \sum_{i=1}^{n} \sum_{\mu=0}^d x_{i\mu} G_{\mu\mu} x_{j\mu} \, .
\end{eqnarray}
From the centre of mass condition we stipulated above in Eq~\ref{comdef}, we see that the last term on the right vanishes if the order of the sums is reversed. Doing the same sum but over $j$ gives a second centring identity
\begin{eqnarray}
 \frac{1}{n} \sum_{j=1}^{n} S_{ij} 
 & =&
 \mathbf{x}_i^\Trans \Gmat \mathbf{x}_i
 + \frac{1}{n} \sum_{j=1}^{n} \mathbf{x}_j^\Trans \Gmat \mathbf{x}_j 
\end{eqnarray}
Combining these two gives us the final identity we require
\begin{eqnarray}
 \frac{1}{n^2} \sum_{i=1}^{n} \sum_{j=1}^{n} S_{ij} 
 & = &
 \frac{2}{n} \sum_{i=1}^{n} \mathbf{x}_i^\Trans \Gmat \mathbf{x}_i 
 \, .
\end{eqnarray}

We can now use these centring identities to write down each element in the matrix $\Bmat$ as follows
\begin{eqnarray}
B_{ij} & =& \mathbf{x}_i^\Trans \Gmat \mathbf{x}_j 
\\
       & =& -\frac{1}{2} \left[ S_{ij}
            - \mathbf{x}_i^\Trans \Gmat \mathbf{x}_i
            - \mathbf{x}_j^\Trans \Gmat \mathbf{x}_j \right] 
            \\
       & = &
           -\frac{1}{2} 
           \left[ 
                   S_{ij}
                  - \frac{1}{n} \sum_{i=1}^{n} S_{ij}
                  + \frac{1}{n} \sum_{i=1}^n \mathbf{x}_i^\Trans \Gmat \mathbf{x}_i
                  - \frac{1}{n} \sum_{j=1}^{n} S_{ij}
                  + \frac{1}{n} \sum_{j=1}^n \mathbf{x}_j^\Trans \Gmat \mathbf{x}_j
          \right]
 \\
 % JC: REF 2 suggests removing the \Rightarrow B_ij....
%\Rightarrow B_{ij} & = &
& = &
          -\frac{1}{2} 
          \left[ 
                       S_{ij}
                       - \frac{1}{n} \sum_{i=1}^{n} S_{ij} - \frac{1}{n} \sum_{j=1}^{n} S_{ij}
                       + \frac{1}{n^2} \sum_{i=1}^{n} \sum_{j=1}^{n} S_{ij}
          \right]
          \label{BfromS}
\end{eqnarray}
which gives us the the matrix $\Bmat$, the Gram matrix of the coordinates of our points for coordinates with origin at the centre of mass, from the matrix of separations between points, $\Smat$.

The matrix $\Bmat$ is guaranteed to be real and symmetric, from the symmetry of equation \ref{BfromS}.
This means it can always be decomposed into the form
\begin{equation}
\Bmat = \Umat^\Trans \Sigmamat \Umat
\end{equation}
where $\Umat$ is a matrix of orthogonal eigenvectors and $\Sigmamat$ the corresponding eigenvalues.
However, unlike in the previous case there is no guarantee that the eigenvalues are all positive.
We are searching for the matrix of coordinates $\Xmat$ that satisfy $\Bmat = \Xmat^\Trans \Gmat \Xmat$ and so propose a solution
\begin{equation}
\Ymat = \sqrt{|\Sigmamat|} \Umat
\end{equation}
Trying $\Ymat$ as a solution gives
\begin{align}
\begin{split}
\Ymat^\Trans \Gmat \Ymat &= \Umat^\Trans \sqrt{|\Sigmamat|} \Gmat \sqrt{|\Sigmamat|} \Umat \\
\Ymat^\Trans \Gmat \Ymat &= \Umat^\Trans |\Sigmamat| \Gmat \Umat 
\end{split}
\end{align}
We can now see that $\Ymat^\Trans \Gmat \Ymat$ will be equal to $\Bmat$ only if the metric matrix $\Gmat$ is chosen to be the signs of the eigenvalues of $\Bmat$.
This means that, whereas in the Euclidean case for MDS we chose the largest $D$ eigenvalues to find coordinates in a $D$ dimensional space, we now choose the largest $D_{+}$ positive eigenvalues, and the largest $D_{-}$ negative eigenvalues and this provides coordinates in a space with a metric of $D_+$ plus signs, and $D_-$ minus signs.
In this manner we can pick out the most significant space (plus) and time (minus) dimensions for the embedding spacetime.
The $D$ dimensional Euclidean case is that where $D_+=D$ and $D_-=0$, whereas $(d+1)$ dimensional Minkowski spacetime, which is the case of relevance here, is where $D_+=d$ and $D_-=1$.
